# Supplementary material for: Effect of fasting and two different photoperiods on immune parameters in adult male and female house crickets (Acheta domesticus)
Source: Comp Immunol Rep. 2025 Feb 7;8:200210. doi: 10.1016/j.cirep.2025.200210 (PMC11874521; doi:10.1016/j.cirep.2025.200210)
Supplement: Supplementary file 1 [file mmc1.xlsx]

## Sheet: Raw data
ID	Sex	Light	Treatment	Weight (g)	Hemocyte count (per µl)	PO activity	Protein content (mg/ml)	Lysozyme concentration (mg/ml)
3♀	F	16:8	Fasted	0.597	-	0.016515	19.585	0.00279501
4♀	F	16:8	Fasted	0.287	48.3333	0.00181	4.8025	0.00171373
9♀	F	16:8	Fasted	0.328	-	0.00064	11.665	-
11♀	F	16:8	Fasted	0.229	193.333	0.0007275	12.2625	-
14♀	F	16:8	Fasted	0.335	386.667	0.001855	9.795	0.00340705
20♀	F	16:8	Fasted	0.651	1160	0.0231575	21.4575	0.0041007
26♀	F	16:8	Fasted	0.239	96.6667	0.0034875	7.095	-
28♀	F	16:8	Fasted	0.514	290	0.0068	16.2375	0.0041415
34♀	F	16:8	Fasted	0.461	145	0.0082625	9.2775	0.00233597
1♂	M	16:8	Fasted	0.469	2561.67	0.0173875	16.655	-
4♂	M	16:8	Fasted	0.416	3045	0.006965	-	0.00222376
7♂	M	16:8	Fasted	0.253	2658.33	0.0154175	9.2225	0.00940509
11♂	M	16:8	Fasted	0.382	-	-	-	-
17♂	M	16:8	Fasted	0.3	2175	0.0053525	9.925	-
19♂	M	16:8	Fasted	0.46	3721.67	0.0058575	23.27	-
22♂	M	16:8	Fasted	0.374	2803.33	-	-	-
24♂	M	16:8	Fasted	0.289	1498.33	-	17.29	-
29♂	M	16:8	Fasted	0.401	3045	0.0021925	10.715	0.0107312
33♂	M	16:8	Fasted	0.462	2030	0.0168925	14.1625	-
7♀	F	16:8	Control	0.609	-	0.0162375	-	-
18♀	F	16:8	Control	0.737	5123.33	0.023935	26.225	0.00289701
22♀	F	16:8	Control	0.569	96.6667	0.0096675	12.685	0.0027746
25♀	F	16:8	Control	0.514	6090	0.0088825	28.1	-
29♀	F	16:8	Control	0.267	193.333	0.0045525	9.66	0.0041415
35♀	F	16:8	Control	0.408	1401.67	0.013485	31.525	0.00181573
3♂	M	16:8	Control	0.352	-	0.010385	11.315	-
9♂	M	16:8	Control	0.554	4398.33	0.004715	-	-
12♂	M	16:8	Control	0.348	2465	0.0030525	16.185	-
18♂	M	16:8	Control	0.484	1981.67	0.0140525	10.5175	0.00208095
21♂	M	16:8	Control	0.469	1498.33	0.0070475	37.6	0.00208095
23♂	M	16:8	Control	0.283	6597.5	0.02403	8.565	-
30♂	M	16:8	Control	0.26	3818.33	-	22.4225	0.00308063
34♂	M	16:8	Control	0.233	2561.67	0.0263725	20.83	-
2♀	F	12:12:00	Fasted	0.561	773.333	0.003025	21.6	0.00195854
6♀	F	12:12:00	Fasted	0.408	483.333	0.003615	9.8425	0.00175453
8♀	F	12:12:00	Fasted	0.547	580	0.015615	17.5275	0.00279501
13♀	F	12:12:00	Fasted	0.406	11310	0.0113925	33.925	-
15♀	F	12:12:00	Fasted	0.378	-	-	-	-
16♀	F	12:12:00	Fasted	0.551	483.333	0.0236075	25.125	0.00324384
23♀	F	12:12:00	Fasted	0.422	193.333	0.0024875	6.9275	0.0027542
27♀	F	12:12:00	Fasted	0.36	1208.33	0.0001975	21.365	-
30♀	F	12:12:00	Fasted	0.641	870	0.001055	22.44	-
33♀	F	12:12:00	Fasted	0.623	338.333	0.0261675	23.98	0.00183614
2♂	M	12:12:00	Fasted	0.43	3979.44	0.00253	23.275	-
5♂	M	12:12:00	Fasted	0.389	1836.67	0.004535	13.54	0.00259099
8♂	M	12:12:00	Fasted	0.431	3141.67	0.0057625	31.875	-
13♂	M	12:12:00	Fasted	0.291	-	-	-	-
14♂	M	12:12:00	Fasted	0.404	2175	0.0032725	19.38	-
15♂	M	12:12:00	Fasted	0.46	1256.67	0.0049875	-	-
25♂	M	12:12:00	Fasted	0.363	2223.33	-	-	-
27♂	M	12:12:00	Fasted	0.396	1691.67	0.0006675	17.32	-
32♂	M	12:12:00	Fasted	0.447	1740	0.0064925	24.2375	-
1♀	F	12:12:00	Control	0.515	821.667	0.005475	23.5975	0.00220336
5♀	F	12:12:00	Control	0.559	725	0.0008525	18.6475	0.00181573
10♀	F	12:12:00	Control	0.462	2561.67	0.014865	39.2	0.00279501
12♀	F	12:12:00	Control	0.565	-	0.0196375	20.92	-
17♀	F	12:12:00	Control	0.616	-	-	-	-
19♀	F	12:12:00	Control	0.503	1498.33	0.0165375	23.305	0.00191774
21♀	F	12:12:00	Control	0.521	338.333	0.0083625	13.2825	0.00240738
24♀	F	12:12:00	Control	0.554	725	0.010085	21.12	0.00185654
31♀	F	12:12:00	Control	0.64	2416.67	0.005125	23.615	0.00281541
32♀	F	12:12:00	Control	0.624	1498.33	0.01975	24.19	0.00487596
6♂	M	12:12:00	Control	0.377	2561.67	0.01935	22.6	-
10♂	M	12:12:00	Control	0.387	483.333	0.018925	20.8975	-
16♂	M	12:12:00	Control	0.412	821.667	-	-	-
20♂	M	12:12:00	Control	0.417	870	0.0134375	15.7925	0.00191774
26♂	M	12:12:00	Control	0.233	1450	-	-	-
28♂	M	12:12:00	Control	0.395	4640	0.0138425	22.3125	0.00208095
31♂	M	12:12:00	Control	0.477	7685	0.0141925	22.4225	0.00334585
	Significant outlier in red
